# Supplementary material for: 1,1′-(Piperazine-1,4-di­yl)dipropan-2-ol
Source: Acta Crystallogr Sect E Struct Rep Online. 2011 Jun 22;67(Pt 7):o1758. doi: 10.1107/S1600536811023397 (PMC3152060; doi:10.1107/S1600536811023397)
Supplement: Supplementary file 2 [file e-67-o1758-Isup2.hkl]

#
# h,k,l, Fc-squared, Fo-squared, sigma(Fo-squared) and status flag
#
data_I
_shelx_title ' dor12 in P -1'
_shelx_refln_list_code          4
_shelx_F_calc_maximum       86.72
_exptl_crystal_F_000       224.00
_reflns_d_resolution_high  0.8256
 
loop_
 _symmetry_equiv_pos_as_xyz
 'x, y, z'
 '-x, y, -z'
 'x+1/2, y+1/2, z'
 '-x+1/2, y+1/2, -z'
 '-x, -y, -z'
 'x, -y, z'
 '-x+1/2, -y+1/2, -z'
 'x+1/2, -y+1/2, z'
 
_cell_length_a    13.8382
_cell_length_b     7.7908
_cell_length_c     5.5430
_cell_angle_alpha  90.000
_cell_angle_beta   97.260
_cell_angle_gamma  90.000
 
_shelx_F_squared_multiplier     1.000
 
loop_
 _refln_index_h
 _refln_index_k
 _refln_index_l
 _refln_F_squared_calc
 _refln_F_squared_meas
 _refln_F_squared_sigma
 _refln_observed_status
   4   0   0      165.01      144.88      1.83 o
   6   0   0      134.34      123.56      1.78 o
   8   0   0        0.24        0.08      0.37 o
  10   0   0        6.63        4.01      0.70 o
  12   0   0       54.58       58.88      2.73 o
  14   0   0        3.04        2.09      0.69 o
  16   0   0        5.97        7.95      1.68 o
   1   1   0      863.77      849.06     16.14 o
   3   1   0      838.04      796.83     10.28 o
   5   1   0      195.84      196.42      3.44 o
   7   1   0       14.47       18.54      0.62 o
   9   1   0      213.51      202.00      2.47 o
  11   1   0      275.12      283.17      3.71 o
  13   1   0       92.74       94.81      2.13 o
  15   1   0        9.01       11.19      1.93 o
   0   2   0     5902.17     6115.17    247.91 o
   2   2   0     2692.55     2714.64     57.99 o
   4   2   0      101.24      118.88      2.11 o
   6   2   0       63.02       60.86      1.14 o
   8   2   0       26.17       22.72      0.75 o
  10   2   0       50.37       53.78      1.36 o
  12   2   0        4.69        2.61      0.59 o
  14   2   0        2.20        2.71      0.64 o
  16   2   0        1.35        2.01      1.03 o
   1   3   0      490.74      480.56      7.49 o
   3   3   0       40.84       45.64      1.38 o
   5   3   0      442.46      458.62      7.14 o
   7   3   0       21.35       19.87      0.67 o
   9   3   0        4.66        6.62      0.65 o
  11   3   0      234.83      232.73      3.81 o
  13   3   0        4.15        4.46      0.53 o
  15   3   0        0.91        3.59      1.26 o
   0   4   0      459.57      462.14     10.34 o
   2   4   0      535.55      553.43      8.76 o
   4   4   0       66.62       69.35      1.47 o
   6   4   0       23.78       23.52      1.20 o
   8   4   0       28.04       22.87      1.04 o
  10   4   0       37.32       32.92      1.14 o
  12   4   0        0.01        0.70      0.49 o
  14   4   0        4.02        3.50      1.12 o
   1   5   0        0.28       -0.18      0.48 o
   3   5   0       30.85       31.25      1.54 o
   5   5   0       29.58       29.62      0.97 o
   7   5   0        5.14        4.26      0.70 o
   9   5   0        0.60        0.51      0.63 o
  11   5   0       23.09       20.73      1.46 o
  13   5   0        2.34        2.48      0.66 o
   0   6   0      175.96      171.46      6.35 o
   2   6   0        1.45        2.66      1.09 o
   4   6   0        1.90        2.91      1.06 o
   6   6   0        0.26       -0.08      0.55 o
   8   6   0        1.88        2.23      0.94 o
  10   6   0        0.10        0.16      0.78 o
  12   6   0        5.97        5.29      1.12 o
   1   7   0        8.42        3.77      1.09 o
   3   7   0       22.03       33.11      1.73 o
   5   7   0        3.25        1.82      0.70 o
   7   7   0        0.64        1.14      0.65 o
   9   7   0        1.04        2.76      1.25 o
  11   7   0        0.15        2.56      0.91 o
   0   8   0        2.20        0.50      1.21 o
   2   8   0        0.98        1.32      0.78 o
   4   8   0        1.71        0.74      0.82 o
   6   8   0        0.91        0.10      1.06 o
   8   8   0        0.02       -0.97      0.85 o
   1   9   0        1.18        7.28      1.33 o
   3   9   0        0.05        0.76      1.09 o
   5   9   0        1.24        0.43      0.88 o
 -16   0   1       34.75       40.49      5.10 o
 -14   0   1       17.51       16.79      1.90 o
 -12   0   1       34.87       32.05      1.55 o
 -10   0   1        4.50        4.29      0.96 o
  -8   0   1        0.07        0.97      0.47 o
  -6   0   1       50.47       53.04      1.47 o
  -4   0   1     1908.13     1833.30     49.42 o
  -2   0   1     1057.22      916.83     19.94 o
   2   0   1      168.03      169.59      1.82 o
   4   0   1      257.26      250.92      3.08 o
   6   0   1     1479.83     1596.67     29.81 o
   8   0   1       79.06       82.50      2.08 o
  10   0   1      158.97      151.53      2.59 o
  12   0   1      193.89      201.12      5.58 o
  14   0   1        0.01        0.40      0.59 o
  16   0   1        5.96       11.37      3.44 o
 -15   1   1        7.71        6.37      1.28 o
 -13   1   1        4.49        3.70      0.78 o
 -11   1   1       12.60       14.22      0.99 o
  -9   1   1       13.44       15.47      1.08 o
  -7   1   1      279.93      278.91      3.46 o
  -5   1   1     1037.43     1043.30     15.66 o
  -3   1   1      580.16      551.54      6.59 o
  -1   1   1     7519.96      751.63   3081.41 o
   1   1   1      275.86      266.16      2.68 o
   3   1   1        0.16        0.66      0.25 o
   5   1   1     1049.34     1117.94     15.93 o
   7   1   1      150.93      156.94      1.99 o
   9   1   1       33.02       30.93      0.87 o
  11   1   1        0.04       -0.15      0.44 o
  13   1   1       20.52       19.53      0.87 o
  15   1   1        0.67        1.64      0.74 o
 -16   2   1       12.50       17.38      1.34 o
 -14   2   1        0.23       -0.31      0.76 o
 -12   2   1       42.02       45.80      1.92 o
 -10   2   1        2.91        3.98      0.80 o
  -8   2   1        7.18        5.47      0.63 o
  -6   2   1      296.31      333.41      4.53 o
  -4   2   1       35.50       30.82      0.80 o
  -2   2   1      479.55      458.53      6.45 o
   0   2   1      146.08      153.62      2.05 o
   2   2   1      483.84      483.69      6.39 o
   4   2   1      244.40      247.90      2.91 o
   6   2   1      209.09      211.71      3.32 o
   8   2   1       15.92       15.04      0.86 o
  10   2   1      260.48      289.91      3.35 o
  12   2   1       48.99       46.94      1.43 o
  14   2   1        0.88        1.07      0.83 o
 -15   3   1        0.38        1.44      0.81 o
 -13   3   1        2.05        1.37      0.52 o
 -11   3   1       30.79       27.67      1.07 o
  -9   3   1        2.44        4.85      0.54 o
  -7   3   1       10.80       10.56      0.63 o
  -5   3   1     1331.24     1310.97     25.33 o
  -3   3   1       74.78       75.01      1.36 o
  -1   3   1       22.80       25.13      0.91 o
   1   3   1      277.58      287.97      3.94 o
   3   3   1       43.13       44.17      0.87 o
   5   3   1       91.53       86.76      2.71 o
   7   3   1      341.22      325.39      4.48 o
   9   3   1       17.47       18.28      1.46 o
  11   3   1       30.11       32.34      2.18 o
  13   3   1        0.17        1.11      0.90 o
  15   3   1        0.45        1.31      1.16 o
 -14   4   1        2.16        3.17      1.00 o
 -12   4   1       18.52       16.67      1.17 o
 -10   4   1       18.35       19.65      1.05 o
  -8   4   1       12.29       14.20      0.95 o
  -6   4   1      130.28      133.47      2.96 o
  -4   4   1        0.53        2.06      0.43 o
  -2   4   1      190.34      196.66      3.33 o
   0   4   1       26.23       24.96      0.85 o
   2   4   1      130.36      139.19      2.21 o
   4   4   1       27.54       26.31      0.76 o
   6   4   1       21.91       21.70      0.81 o
   8   4   1       38.09       30.47      0.84 o
  10   4   1      105.08      101.26      3.04 o
  12   4   1        4.40        6.74      1.16 o
  14   4   1        0.12        3.08      1.26 o
 -13   5   1        0.18        1.83      0.69 o
 -11   5   1        5.78        5.03      1.20 o
  -9   5   1        1.08        1.37      0.66 o
  -7   5   1       17.54       17.93      1.16 o
  -5   5   1       90.03       86.87      1.89 o
  -3   5   1       18.37       16.94      1.50 o
  -1   5   1       37.30       38.46      1.55 o
   1   5   1        0.06        0.68      0.53 o
   3   5   1        2.67        2.81      0.78 o
   5   5   1       19.75       22.40      1.04 o
   7   5   1       45.92       50.36      1.52 o
   9   5   1        2.04        2.72      0.32 o
  11   5   1        0.34        1.01      1.50 o
  13   5   1        1.54        2.66      1.65 o
 -12   6   1        0.50        1.55      0.71 o
 -10   6   1        5.18        6.28      1.04 o
  -8   6   1        1.74        1.55      0.86 o
  -6   6   1        0.67        2.10      0.67 o
  -4   6   1       48.02       57.03      1.96 o
  -2   6   1        1.58        0.91      0.60 o
   0   6   1       51.09       46.62      1.61 o
   2   6   1        0.03        0.34      0.69 o
   4   6   1        1.70        2.91      0.62 o
   6   6   1       20.50       19.60      1.03 o
   8   6   1        0.48        1.15      0.85 o
  10   6   1        0.04        1.58      1.08 o
  12   6   1        3.10        4.15      1.29 o
 -11   7   1        0.07        2.21      1.04 o
  -9   7   1        0.00        1.54      1.92 o
  -7   7   1        2.00        1.31      0.83 o
  -5   7   1        2.75        0.72      0.67 o
  -3   7   1       28.26       33.00      1.65 o
  -1   7   1        9.12        3.88      1.13 o
   1   7   1       15.16       18.41      1.57 o
   3   7   1        5.15        2.63      0.93 o
   5   7   1        5.70        1.79      0.96 o
   7   7   1        0.41        1.59      0.64 o
   9   7   1        6.30        5.52      1.29 o
  -8   8   1        3.90        6.62      1.76 o
  -6   8   1        0.13        0.32      0.69 o
  -4   8   1        2.42        4.53      1.17 o
  -2   8   1        0.28        1.69      1.13 o
   0   8   1        2.38       -0.17      1.36 o
   2   8   1        0.02        0.31      0.91 o
   4   8   1        0.36        0.84      1.14 o
   6   8   1        2.82        2.62      1.74 o
   8   8   1        0.03       -0.55      1.11 o
  -3   9   1        0.16        3.33      1.33 o
  -1   9   1        2.14        9.51      1.63 o
   1   9   1        0.84        1.05      0.96 o
   3   9   1        2.66        0.49      1.26 o
 -16   0   2       10.19       11.98      1.82 o
 -14   0   2        1.15        1.67      1.02 o
 -12   0   2       13.14       11.99      1.13 o
 -10   0   2       88.36       85.31      2.85 o
  -8   0   2        6.74       11.14      0.89 o
  -6   0   2       66.29       67.66      2.18 o
  -4   0   2      606.98      579.81     13.11 o
  -2   0   2     2363.50     2213.67     94.15 o
   0   0   2       21.79       22.89      0.82 o
   2   0   2      780.84      800.15     17.21 o
   4   0   2      752.51      861.43     13.66 o
   6   0   2       39.29       36.78      0.85 o
   8   0   2        0.54        1.56      0.50 o
  10   0   2       26.79       26.50      0.75 o
  12   0   2       13.25       13.77      1.02 o
  14   0   2        5.89       12.19      3.23 o
 -15   1   2       14.21       16.37      2.07 o
 -13   1   2       37.62       36.53      1.56 o
 -11   1   2        0.21        0.58      0.69 o
  -9   1   2        0.41        0.64      0.53 o
  -7   1   2        0.96        0.35      0.54 o
  -5   1   2        2.56        2.86      0.48 o
  -3   1   2     1038.59      977.58     15.60 o
  -1   1   2       34.64       33.63      0.93 o
   1   1   2       57.36       62.85      0.98 o
   3   1   2       11.12       14.30      0.35 o
   5   1   2     1006.13     1066.43     14.34 o
   7   1   2       35.20       35.81      1.12 o
   9   1   2       10.79       10.20      0.78 o
  11   1   2       15.01       11.75      1.00 o
  13   1   2        4.58        3.95      1.10 o
  15   1   2        1.59        3.40      1.57 o
 -16   2   2        1.36        2.59      0.95 o
 -14   2   2        4.83        5.25      1.30 o
 -12   2   2        5.52        4.17      0.76 o
 -10   2   2       42.23       37.10      1.43 o
  -8   2   2       18.19       17.26      1.33 o
  -6   2   2      317.09      319.85      5.34 o
  -4   2   2        0.12        0.07      0.50 o
  -2   2   2      104.43      103.72      2.05 o
   0   2   2       29.26       28.02      0.66 o
   2   2   2      257.45      245.08      3.85 o
   4   2   2        0.06        0.65      0.14 o
   6   2   2       56.67       58.09      1.48 o
   8   2   2       59.26       65.44      1.53 o
  10   2   2        0.03        0.21      0.58 o
  12   2   2        2.00        3.52      0.69 o
  14   2   2        3.34        6.93      1.13 o
 -15   3   2        0.40        1.97      0.94 o
 -13   3   2       27.61       28.61      1.61 o
 -11   3   2        1.95        1.92      0.98 o
  -9   3   2       39.99       42.86      1.03 o
  -7   3   2       58.23       63.59      1.81 o
  -5   3   2      243.89      234.63      5.52 o
  -3   3   2       13.15       15.47      0.46 o
  -1   3   2      114.15      109.14      2.88 o
   1   3   2       43.03       42.55      0.97 o
   3   3   2       31.12       36.36      0.95 o
   5   3   2       21.11       18.57      0.98 o
   7   3   2      205.46      196.14      4.22 o
   9   3   2       65.70       63.64      2.04 o
  11   3   2        0.92        1.63      0.81 o
  13   3   2        4.98        5.27      1.00 o
 -14   4   2        4.76        2.75      1.24 o
 -12   4   2        0.08        0.40      0.61 o
 -10   4   2       19.01       18.39      0.90 o
  -8   4   2       25.90       24.91      1.52 o
  -6   4   2      137.79      129.01      2.66 o
  -4   4   2       11.18       12.26      0.85 o
  -2   4   2        0.88        0.91      0.51 o
   0   4   2       46.84       37.05      1.08 o
   2   4   2       94.48       88.50      1.75 o
   4   4   2       20.73       21.60      0.76 o
   6   4   2       41.93       41.60      1.99 o
   8   4   2       37.51       38.20      1.96 o
  10   4   2        1.43        1.04      1.05 o
  12   4   2        0.75        2.18      1.56 o
 -13   5   2        4.46        6.47      2.01 o
 -11   5   2        7.33        6.66      0.99 o
  -9   5   2        6.12        8.22      0.75 o
  -7   5   2        1.53        1.01      0.76 o
  -5   5   2        6.94        6.01      0.83 o
  -3   5   2       24.11       25.01      1.34 o
  -1   5   2        5.47        8.70      1.45 o
   1   5   2        9.55       10.28      0.72 o
   3   5   2        0.15        0.30      0.46 o
   5   5   2       22.74       20.31      0.57 o
   7   5   2       12.27       12.71      1.22 o
   9   5   2        0.52        0.22      0.80 o
  11   5   2        0.00        0.59      0.82 o
 -12   6   2        0.32        1.05      0.98 o
 -10   6   2       10.68        9.79      1.00 o
  -8   6   2        0.13        2.76      1.76 o
  -6   6   2        0.38        1.27      0.62 o
  -4   6   2       12.44       14.06      1.37 o
  -2   6   2        8.54        4.20      1.40 o
   0   6   2       27.90       27.47      1.92 o
   2   6   2       50.77       51.02      2.19 o
   4   6   2        0.12       -0.55      0.68 o
   6   6   2        3.26        1.48      0.55 o
   8   6   2        1.96        3.38      1.16 o
  10   6   2        2.34        2.63      1.16 o
  -9   7   2        3.38        4.17      1.11 o
  -7   7   2        7.02       12.67      1.47 o
  -5   7   2        1.50        3.10      0.72 o
  -3   7   2       12.21        8.90      1.54 o
  -1   7   2        0.21        0.24      0.71 o
   1   7   2        1.51        3.93      0.87 o
   3   7   2        5.49        5.40      1.56 o
   5   7   2       11.28       10.27      1.23 o
   7   7   2        0.36        0.64      0.79 o
   9   7   2        1.14        4.06      1.40 o
  -6   8   2        0.03        0.66      1.28 o
  -4   8   2        0.87        0.81      0.84 o
  -2   8   2        0.00        1.79      1.20 o
   0   8   2        7.55        8.91      1.22 o
   2   8   2       14.66       18.20      1.59 o
   4   8   2        0.55        1.97      0.86 o
   6   8   2        0.41        1.40      0.91 o
  -1   9   2        0.35        1.17      1.69 o
 -14   0   3       30.59       33.86      2.80 o
 -12   0   3        9.27        9.79      3.05 o
 -10   0   3      134.49      134.65      4.07 o
  -8   0   3      101.05       85.96      3.48 o
  -6   0   3      312.37      302.73     10.54 o
  -4   0   3      161.11      165.17      5.66 o
  -2   0   3        0.82        3.34      1.75 o
   0   0   3       69.68       78.10      3.43 o
   2   0   3      529.18      558.56      9.57 o
   4   0   3      328.34      337.09      6.82 o
   6   0   3       27.73       24.73      1.76 o
   8   0   3       41.33       37.00      1.13 o
  10   0   3       16.81        9.86      0.91 o
  12   0   3        0.42        0.99      1.73 o
 -15   1   3        3.17        2.77      1.31 o
 -13   1   3        1.46        1.59      0.84 o
 -11   1   3       25.97       26.76      1.42 o
  -9   1   3        0.29        0.02      0.54 o
  -7   1   3        2.17        1.55      0.62 o
  -5   1   3        5.09        5.85      0.56 o
  -3   1   3     1057.33     1114.88     23.61 o
  -1   1   3      252.17      272.38      5.31 o
   1   1   3        0.05        0.70      0.34 o
   3   1   3      551.29      567.25      7.39 o
   5   1   3       15.44       18.61      0.52 o
   7   1   3       10.44       10.54      0.49 o
   9   1   3       31.87       28.85      1.24 o
  11   1   3        5.99        6.82      0.67 o
  13   1   3        0.31        4.45      2.14 o
 -14   2   3       19.47       23.23      1.51 o
 -12   2   3       12.02       10.52      1.01 o
 -10   2   3       19.47       18.60      2.90 o
  -8   2   3      207.42      210.80      3.91 o
  -6   2   3       12.57       11.29      0.62 o
  -4   2   3        0.26        0.41      0.60 o
  -2   2   3        9.86       10.11      0.87 o
   0   2   3      139.43      136.72      2.45 o
   2   2   3       51.39       52.57      0.99 o
   4   2   3        0.08        0.13      0.26 o
   6   2   3        7.33        8.04      0.87 o
   8   2   3       88.52       81.56      1.92 o
  10   2   3        5.13        2.22      0.77 o
  12   2   3        2.50        4.42      2.20 o
 -13   3   3        0.49        0.91      0.80 o
 -11   3   3        0.77        0.85      0.57 o
  -9   3   3       39.18       36.65      1.83 o
  -7   3   3       76.28       73.71      2.18 o
  -5   3   3      140.86      144.62      3.39 o
  -3   3   3      193.81      194.24      4.28 o
  -1   3   3       28.45       40.31      1.43 o
   1   3   3       20.79       25.54      1.38 o
   3   3   3        1.67        1.81      0.34 o
   5   3   3      107.35       91.12      4.54 o
   7   3   3       65.57       65.80      1.92 o
   9   3   3        2.77        2.65      0.78 o
  11   3   3        2.39        1.82      0.87 o
 -14   4   3        9.79       10.42      1.46 o
 -12   4   3        1.47        1.84      0.99 o
 -10   4   3        0.03       -0.19      0.82 o
  -8   4   3       86.91       85.34      2.89 o
  -6   4   3        1.10       -0.02      0.77 o
  -4   4   3        3.18        2.97      0.98 o
  -2   4   3        1.92        2.71      0.83 o
   0   4   3       58.78       55.37      1.18 o
   2   4   3        7.72        7.70      0.71 o
   4   4   3       13.64       14.12      0.72 o
   6   4   3        6.07        6.07      1.02 o
   8   4   3       41.07       38.11      1.57 o
  10   4   3        1.34        0.77      1.08 o
  12   4   3        6.95        7.55      1.70 o
 -11   5   3        4.32        4.29      1.14 o
  -9   5   3        1.53        1.35      1.04 o
  -7   5   3        0.43        0.01      0.27 o
  -5   5   3       15.64       15.65      1.85 o
  -3   5   3       59.72       65.10      2.98 o
  -1   5   3        2.74        3.80      0.54 o
   1   5   3        2.20        2.31      0.44 o
   3   5   3        3.96        3.56      0.58 o
   5   5   3        1.81        3.56      0.38 o
   7   5   3        1.99        1.24      1.00 o
   9   5   3        5.18        4.42      1.71 o
  11   5   3        0.08        0.83      1.16 o
 -10   6   3        1.30        1.70      1.37 o
  -8   6   3        0.19        1.55      1.10 o
  -6   6   3        8.02        7.32      0.59 o
  -4   6   3        2.79        1.18      0.52 o
  -2   6   3        0.06       -0.44      0.80 o
   0   6   3        2.86        3.41      0.58 o
   2   6   3       23.39       24.77      0.94 o
   4   6   3        2.36        1.51      0.86 o
   6   6   3        8.73        7.35      1.17 o
   8   6   3        0.93        2.44      1.35 o
  -9   7   3        0.02        2.74      1.62 o
  -7   7   3        3.49        7.68      1.94 o
  -5   7   3        0.04        0.96      0.93 o
  -3   7   3       12.97       11.20      2.32 o
  -1   7   3        0.02        0.02      0.69 o
   1   7   3       11.93       14.11      1.29 o
   3   7   3        1.67        1.67      0.63 o
   5   7   3        2.90        4.26      1.39 o
   7   7   3        0.02        0.90      1.33 o
  -4   8   3        0.32        0.73      0.91 o
  -2   8   3        0.01        0.43      0.98 o
   0   8   3        0.53        1.07      0.98 o
   2   8   3        3.26        2.15      1.63 o
 -14   0   4        8.81        9.08      1.89 o
 -12   0   4        4.88        5.31      2.61 o
 -10   0   4       61.01       56.96      3.84 o
  -8   0   4       67.80       58.18      4.37 o
  -6   0   4      132.77      142.91      6.58 o
  -4   0   4       55.35       70.01      3.88 o
  -2   0   4       26.74       29.92      2.41 o
   0   0   4       14.79       13.61      1.00 o
   2   0   4      747.67      724.08     15.81 o
   4   0   4       98.64       97.05      2.21 o
   6   0   4       44.18       42.85      2.38 o
   8   0   4        3.06        3.99      0.96 o
  10   0   4        0.20        1.25      0.42 o
  12   0   4        0.56        1.91      2.07 o
 -13   1   4        6.26        5.87      1.46 o
 -11   1   4       12.30       10.82      1.02 o
  -9   1   4       48.79       56.08      2.78 o
  -7   1   4      138.40      140.10      4.47 o
  -5   1   4       29.27       24.29      2.82 o
  -3   1   4       89.70       96.14      2.84 o
  -1   1   4       49.74       48.61      1.31 o
   1   1   4        4.07        1.48      0.86 o
   3   1   4      226.68      232.14      3.76 o
   5   1   4        7.09        7.72      0.66 o
   7   1   4       24.20       28.18      0.83 o
   9   1   4        3.87        1.65      0.76 o
  11   1   4        0.61        2.42      1.25 o
 -14   2   4        2.09        2.35      1.02 o
 -12   2   4        0.88        0.33      0.72 o
 -10   2   4        4.82        3.87      1.73 o
  -8   2   4      135.18      115.44     10.41 o
  -6   2   4       15.25       14.97      1.44 o
  -4   2   4       19.38       19.73      1.15 o
  -2   2   4        0.06        1.76      0.80 o
   0   2   4       15.15       12.49      2.29 o
   2   2   4      128.72      120.14      2.37 o
   4   2   4      194.43      186.10      2.68 o
   6   2   4        3.70        4.10      0.42 o
   8   2   4        3.75        3.65      0.75 o
  10   2   4        0.46        0.20      0.58 o
 -13   3   4        0.18        0.70      1.17 o
 -11   3   4        4.15        2.62      1.55 o
  -9   3   4       80.01       86.22      3.78 o
  -7   3   4        4.28        4.70      1.38 o
  -5   3   4       40.00       46.30      1.90 o
  -3   3   4       65.52       64.62      2.09 o
  -1   3   4        0.46        0.72      0.69 o
   1   3   4       46.30       48.82      2.32 o
   3   3   4        2.15        2.12      0.59 o
   5   3   4       30.19       31.01      1.04 o
   7   3   4       33.02       29.14      1.40 o
   9   3   4        4.60        3.63      1.07 o
  11   3   4        1.87        1.98      1.64 o
 -12   4   4        1.71        0.59      1.03 o
 -10   4   4        0.04        0.21      1.39 o
  -8   4   4       64.47       62.62      2.58 o
  -6   4   4        0.00        0.22      0.94 o
  -4   4   4        9.33        5.41      1.72 o
  -2   4   4        3.78        4.54      0.89 o
   0   4   4        8.10        7.57      1.31 o
   2   4   4        9.68        8.19      0.68 o
   4   4   4       71.93       74.17      1.87 o
   6   4   4        0.22        0.55      0.87 o
   8   4   4        0.65       -0.26      1.05 o
  10   4   4        1.87        1.14      1.12 o
 -11   5   4        0.16        0.87      1.09 o
  -9   5   4        3.91        3.54      1.14 o
  -7   5   4        3.13        2.95      2.55 o
  -5   5   4        5.80        2.85      1.44 o
  -3   5   4       10.57       11.19      1.27 o
  -1   5   4        2.52        3.21      1.01 o
   1   5   4        0.55        0.56      0.50 o
   3   5   4        6.91        5.17      0.65 o
   5   5   4        0.06        0.60      0.54 o
   7   5   4        5.07        4.13      1.13 o
  -8   6   4        0.62       -0.22      1.06 o
  -6   6   4        0.75        0.54      1.06 o
  -4   6   4        3.30        2.96      1.44 o
  -2   6   4        0.36       -0.39      0.80 o
   0   6   4        7.08        7.82      1.72 o
   2   6   4       11.86       10.74      0.91 o
   4   6   4        0.06        1.29      0.55 o
   6   6   4        2.29        5.16      2.06 o
  -5   7   4        0.00        0.79      1.69 o
  -3   7   4        0.86        2.08      1.46 o
  -1   7   4        2.88        4.62      1.54 o
   1   7   4        1.83        3.60      1.47 o
   3   7   4        3.22        2.42      0.93 o
 -12   0   5        0.23        4.13      1.67 o
 -10   0   5        0.01        0.09      0.65 o
  -8   0   5        6.55        6.22      2.47 o
  -6   0   5        0.11       -0.17      1.52 o
  -4   0   5        2.04        0.84      2.53 o
  -2   0   5       15.40       14.34      0.93 o
   0   0   5       33.40       36.32      1.31 o
   2   0   5      186.63      198.06      4.74 o
   4   0   5       31.17       36.36      2.02 o
   6   0   5        1.26        0.82      0.63 o
   8   0   5       19.08       19.72      2.46 o
 -11   1   5        0.47        0.07      1.41 o
  -9   1   5       15.79       13.91      2.79 o
  -7   1   5       23.16       18.09      5.32 o
  -5   1   5        7.47        5.81      0.70 o
  -3   1   5       31.55       28.14      1.22 o
  -1   1   5      102.82      103.08      2.24 o
   1   1   5       50.36       48.22      1.41 o
   3   1   5       14.56       16.11      0.83 o
   5   1   5        2.55        1.96      0.55 o
   7   1   5        5.40        4.81      0.68 o
   9   1   5        0.19        0.75      0.60 o
 -12   2   5        3.90        6.09      1.51 o
 -10   2   5        3.71        4.63      1.41 o
  -8   2   5        0.01       -0.58      0.96 o
  -6   2   5        0.92       -0.29      1.07 o
  -4   2   5        3.77        1.23      1.22 o
  -2   2   5        5.69        6.49      1.48 o
   0   2   5        4.30        2.63      0.46 o
   2   2   5       34.05       34.80      1.18 o
   4   2   5       45.19       48.42      1.51 o
   6   2   5        0.15        0.48      0.44 o
   8   2   5        4.98        7.93      2.33 o
 -11   3   5        3.98        3.24      1.41 o
  -9   3   5       23.68       26.67      2.31 o
  -7   3   5        3.65        3.63      1.10 o
  -5   3   5        0.30        0.32      0.99 o
  -3   3   5       73.08       79.24      2.89 o
  -1   3   5        2.07        3.12      1.90 o
   1   3   5        3.70        3.97      0.91 o
   3   3   5       27.48       29.72      1.16 o
   5   3   5        0.23        0.23      0.36 o
   7   3   5        0.38       -0.07      1.00 o
 -10   4   5        2.03        0.45      1.11 o
  -8   4   5        2.56        2.43      1.11 o
  -6   4   5        1.19        0.83      1.22 o
  -4   4   5        3.72        2.89      1.49 o
  -2   4   5        7.39        6.79      1.57 o
   0   4   5        8.59        5.38      1.40 o
   2   4   5        4.57        4.48      0.93 o
   4   4   5       12.52       12.71      1.98 o
   6   4   5        0.00       -0.24      0.96 o
  -7   5   5        0.10        0.68      1.65 o
  -5   5   5        0.00        0.49      1.95 o
  -3   5   5        6.46        7.99      1.50 o
  -1   5   5       10.56       11.27      1.47 o
   1   5   5        0.03        0.06      0.69 o
   3   5   5        0.07        1.68      0.66 o
   5   5   5        0.02        1.68      1.02 o
  -4   6   5        0.71        5.34      1.39 o
  -2   6   5        1.49        5.11      2.06 o
   0   6   5        1.36        3.31      2.41 o
  -8   0   6        2.29        1.02      3.77 o
  -6   0   6        0.02       -0.56      0.83 o
  -4   0   6        0.13       -0.23      0.79 o
  -2   0   6       47.14       46.10      3.18 o
   0   0   6       28.33       32.07      1.80 o
   2   0   6        2.15        2.14      0.99 o
   4   0   6        0.59        0.75      0.77 o
  -9   1   6        2.88        1.73      1.40 o
  -7   1   6        1.84        2.13      1.29 o
  -5   1   6        0.53       -0.13      0.95 o
  -3   1   6        0.52        0.40      0.47 o
  -1   1   6       30.75       31.28      2.17 o
   1   1   6        3.32        2.03      0.63 o
   3   1   6        0.82        0.46      0.49 o
   5   1   6        2.03        1.37      0.56 o
  -8   2   6        0.70        0.02      1.20 o
  -6   2   6        7.46        5.76      2.72 o
  -4   2   6        9.29        5.06      1.53 o
  -2   2   6        2.87        3.19      0.96 o
   0   2   6        0.99        0.21      0.63 o
   2   2   6        5.07        6.38      0.85 o
   4   2   6        0.53        0.92      0.73 o
  -7   3   6        0.86        1.32      1.37 o
  -5   3   6        4.94        4.20      1.43 o
  -3   3   6       19.90       23.14      2.40 o
  -1   3   6        0.05       -0.03      0.85 o
   1   3   6        0.97        2.09      0.78 o
   3   3   6        0.35       -0.51      0.64 o
  -4   4   6        5.47        6.26      2.12 o
  -2   4   6        0.00        3.22      2.99 o
   0   4   6        0.19        2.49      3.24 o
 
